# Supplementary material for: Identifying multicellular spatiotemporal organization of cells with SpaceFlow
Source: Nat Commun. 2022 Jul 14;13:4076. doi: 10.1038/s41467-022-31739-w (PMC9283532; doi:10.1038/s41467-022-31739-w)
Supplement: Supplementary file 4 — Supplementary Dataset 1 [file 41467_2022_31739_MOESM4_ESM.xlsx]

## Sheet: D4
Domain ID	Annotations	Abbreviation	Markers
0	Valve cells-1	Valve-1	CHODL FGFR3 MOXD1 MSX1 MAPRE1 BRD2 BAMBI
1	Immature myocardial cells-1	Imm.Myo-1	Wpkci-7 FHL2 ENSGALG00000004518 GJA5 ENSGALG00000040263
2	Valve cells-2	Valve-2	CRIP1 COL1A1 MOXD1 CNMD CCDC80 GPC1 S100A11
3	Immature myocardial cells-1	Imm.Myo-1	MAPRE1 SEC63 ENSGALG00000053871 NIPSNAP2 PGAP2
4	Immature myocardial cells-4	Imm.Myo-4	MYH7 MSX1 PRRX1 PENK LSP1 FXYD6
5	Valve cells-3	Valve-3	CNMD COL1A1 CSRP2 GPC1 ACBD7 COL5A1
6	Immature myocardial cells-4	Imm.Myo-4	MYH7 TNIP1 ENSGALG00000028551 MAD2L2 GPX3
7	Immature myocardial cells-2	Imm.Myo-2	RARRES1 FHL2 BMP10 GJA5 POSTN
8	Immature myocardial cells-4	Imm.Myo-4	MYH7 SERPINE2 APOA1 RRAD GJA5
9	Immature myocardial cells-3	Imm.Myo-3	POSTN NPC2 LBH APP
10	Immature myocardial cells-3	Imm.Myo-3	DRAXIN PLN GJA5 FABP3 BMP10
11	Immature myocardial cells-3	Imm.Myo-3	KRT18 PECAM1 S100A11 ATP6V1E1 CTSA
12	Valve cells-4	Valve-4	MYL1 Wpkci-7 ACTA2 MAPK6 ENSGALG00000015349

## Sheet: D7
Domain ID	Annotations	Abbreviation	Markers
0	Immature myocardial cells-1	Imm.Myo-1	TBX5 MYOZ2 PLN SLN
1	Immature myocardial cells-3	Imm.Myo-3	CAV3 ACTG2 EDNRA MYOZ2 IRX4
2	Valve cells-1	Valve-1	SMAD6 SFRP1 BAMBI S100A6 CNMD
3	Cardiomyocytes-1	Card.Myo-1	ENSGALG00000050984 TUBAL3 CSTA BMP10
4	Epicardial cells-1	Epicard-1	TNNC2 MB IRX4
5	Cardiomyocytes-2	Card.Myo-2	TUBAL3 APOA1 ACADSB CA9 ENSGALG00000050984
6	Immature myocardial cells-3	Imm.Myo-3	IRX4 ACTG2 CAV3 LBH DERA SFRP2
7	Epicardial cells-2	Epicard-2	TNNC2 MB CHGB
8	Valve cells-2	Valve-2	S100A6 CHODL CNMD
9	Cardiomyocytes-3	Card.Myo-3	FHL1 BMP10 ENSGALG00000050984 APOA1 SFRP1
10	Immature myocardial cells-1	Imm.Myo-1	TBX5 RARRES1 PLN IRX4 RSRP1
11	Valve cells-3	Valve-3	AKR1D1 TESC ID2 FABP7
12	Valve cells-4	Valve-4	BAMBI CHODL ID2 CNMD DPYSL3 S100A11
13	Epicardial cells-3	Epicard-3	FBLN1 CHGB LUM
14	Immature myocardial cells-2	Imm.Myo-2	RARRES1 MYOZ2 HPGD NPC2 RAMP2
15	Cardiomyocytes-4	Card.Myo-4	CSRP2 LDHA HAPLN3 PITX2
16	Immature myocardial cells-3	Imm.Myo-3	ACTG2 PLN GJA5 PERP2 IRX4 TMEM158
17	Immature myocardial cells-3	Imm.Myo-3	SFRP2 ACTG2 AKR1D1 DRAXIN RARRES1

## Sheet: D10
Domain ID	Annotations	Abbreviation	Markers	Literatures
0	Cardiomyocytes-1	Card.Myo-1	MYH1D MYH1F	MYH1:https://www.ncbi.nlm.nih.gov/pmc/articles/PMC3602621/
1	Valve cells-1	Valve-1	S100A6 CSRP2 MFAP2 CNMD CHODL	S100A6: https://www.frontiersin.org/articles/10.3389/fimmu.2017.01908/full CSRP2: Expression of the Gene Encoding the LIM Protein CRP2 (paper)
2	Valve cells-2	Valve-2	MYL1 TPM1 BAMBI TNNC2 ID2	TPM1: https://www.nature.com/articles/s41467-018-06891-x
3	Immature myocardial cells-1	Imm.Myo-1	IRX4 RCSD1 SLN MYOZ2 COL14A1
4	Cardiomyocytes-2	Card.Myo-2	MYH1D SESTD1	MYH1:https://www.ncbi.nlm.nih.gov/pmc/articles/PMC3602621/
5	Cardiomyocytes-3	Card.Myo-3	SLN TBX5 ENSGALG00000020788 VCAN MYOZ2
6	Epicardial cells-1	Epicard-1	MB CHGB FABP5 TNNC2 LUM
7	Immature myocardial cells-2	Imm.Myo-2	SLN IRX4 TMEM158 THBS4 HBBR-1
8	Epicardial cells-2	Epicard-2	HBBR-1 MB C1H2ORF40 FBLN1 CHGB TNNC2 LUM
9	Immature myocardial cells-3	Imm.Myo-3	IRX4 Meis2a PRNP FABP5 TNNC2
10	Cardiomyocytes-4	Card.Myo-4	ENSGALG00000020788 VCAN LMOD2 MYLK MYOZ2 MYOM1
11	Cardiomyocytes-5	Card.Myo-5	MGP VCAN SLN ENSGALG00000020788 TBX5
12	Immature myocardial cells-4	Imm.Myo-4	MYOM2 MYOZ2 ENSGALG00000020788 RARRES1
13	Epicardial cells-3	Epicard-3	MB FABP5 TNNC2 MT4L
14	Fibroblast cells	Fibroblast	CPE S100A11 MFAP2 LUM LTBP2
15	Immature myocardial cells-5	Imm.Myo-5	CHGB ACTG2 MYOM2 HADHB
16	Cardiomyocytes-6	Card.Myo-6	MYOM1 CIAO2B TIMM9 IRX4

## Sheet: D14
Domain ID	Annotations	Abbreviation	Markers	Literatures
0	Cardiomyocytes-1	Card.Myo-1	SESTD1 FHL1 TBX5 GKN2
1	Cardiomyocytes-2	Card.Myo-2	IRX4 TMEM163 ENSGALG00000013239 COX17
2	Cardiomyocytes-1	Card.Myo-1	BMP10 SESTD1 GKN2 FHL1
3	Cardiomyocytes-7	Card.Myo-7	CHGB TFPI2 TESC MYOM2
4	Cardiomyocytes-3	Card.Myo-3	IRX4 RD3L OXCT1 ACTG2 COL4A1
5	Cardiomyocytes-4	Card.Myo-4	MYOM2 SLN MGP SYPL1 ID4
6	Cardiomyocytes-2	Card.Myo-2	LTBP2 S100A6 FHL1 MFAP2
7	Cardiomyocytes-5	Card.Myo-5	THBS4 MTFP1 C5H11orf58 NRN1L GLRX5
8	Cardiomyocytes-6	Card.Myo-6	CHGB MUSTN1 ACTG2 TESC COL4A1
9	Cardiomyocytes-7	Card.Myo-7	IRX4 NRN1L FMC1 ENSGALG00000013239 TNNC2
10	Cardiomyocytes-8	Card.Myo-8	CHGB CD36 COL4A1 AKR1D1	CD36: https://www.nature.com/articles/s41422-020-0292-y
11	Cardiomyocytes-8	Card.Myo-8	TNNC2 MYL1 OXCT1 OSTN TPM1	OXCT1: OXCT1 is found in the mitochondrial matrix of all tissues except the liver, though it is most abundantly expressed in heart, brain, and kidney tissue.[9][11], https://en.wikipedia.org/wiki/OXCT1
12	Valve cells-1	Valve-1	COL5A1 S100A6 FSTL1 CSRP2 ID2	S100A6: https://www.frontiersin.org/articles/10.3389/fimmu.2017.01908/full CSRP2: Expression of the Gene Encoding the LIM Protein CRP2 (paper)
13	Valve cells-2	Valve-2	TNNC2 OSTN TPM1 MYL1 CTGF	TPM1: https://www.nature.com/articles/s41467-018-06891-x
14	Valve cells-3	Valve-3	COL5A1 APOA1 LUM OSTN TXNDC5
15	Cardiomyocytes-9	Card.Myo-9	CHGB MUSTN1 MYOM2 TPM1
