# Supplementary material for: Identifying multicellular spatiotemporal organization of cells with SpaceFlow
Source: Nat Commun. 2022 Jul 14;13:4076. doi: 10.1038/s41467-022-31739-w (PMC9283532; doi:10.1038/s41467-022-31739-w)
Supplement: Supplementary file 5 — Supplementary Dataset 2 [file 41467_2022_31739_MOESM5_ESM.xlsx]

## Sheet: G1
Domain ID	Annotations	Abbreviation	Markers	Functions
0	In situ cancer 1	In situ cancer-1	IFI27 IFI6 ISG15	IFI27: (Interferon Alpha Inducible Protein 27) related pathways are Interferon gamma signaling and Cytokine Signaling in Immune system. Part of the signaling pathways that lead to apoptosis. Knockdown of IFI27 inhibits cell proliferation and invasion in oral squamous cell carcinoma. IFI6: This gene was first identified as one of the many genes induced by interferon. The encoded protein may play a…
1	Invasive Cancer - 1	Invasive-1	NDRG1 MMP11 MMP14 POSTN MAGE	NDRG1: The protein encoded by this gene is a cytoplasmic protein involved in stress responses, hormone responses, cell growth, and differentiation. The encoded protein is necessary for p53-mediated caspase activation and apoptosis. Proteins of the matrix metalloproteinase (MMP) family are involved in the breakdown of extracellular matrix in both normal and in disease processes, such as metastasis…
2	Tumor - Immune Interface 2	Tu.Imm.Itfc-3	TIMP1 IGFBP4 MYL9 RNASE1 PFDN5 CFL1 CD63 FOSB SSR4	TIMP1: This protein is a member of the TIMP family. The glycoprotein is a natural inhibitor of the matrix metalloproteinases (MMPs), a group of peptidases involved in degradation of the extracellular matrix. IGFBP4: consistently inhibits several cancer cells in vivo and in vitro MYL9: The protein encoded by this gene is a myosin light chain that may regulate muscle contraction RNASE1: The encoded…
3	Tumor - Immune Interface 1	Tu.Imm.Itfc-1	HLA-DRA APOE B2M GLYATL2 COL3A1 CD74 MMP11	HLA-DRA: An alpha chain of antigen-presenting major histocompatibility complex class II (MHCII) molecule APOE: In cancer, APOE enhances anti-tumor immunity by modulating myeloid immune cell populations B2M: association with the major histocompatibility complex (MHC) class GLYATL2: Among its related pathways are Conjugation of carboxylic acids and Metapathway biotransformation. COL3A1: This gene e…
4	Invasive Cancer - 2	Invasive-2	FNBP1L RNF7 DR1 TNFSF10	FNBP1L: is involved in a pathway that links cell surface signals to the actin cytoskeleton. RNF7: which are a part of the protein degradation machinery important for cell cycle progression and signal transduction. The phosphorylation of this protein by CSNK2A1 has been shown to promote the degradation of IkappaBalpha (CHUK/IKK-alpha/IKBKA) and CDKN1B, which is required for the cellular transition…
5	APCs, B cells, T cells 1	APC,B,T-1	HLA-A HLA-E IFI27 IGHG1 C1QA C1QB	HLA-A: MHC Class I molecules such as HLA-A are part of a process that presents short polypeptides to the immune system. HLA-E: MHC Class I molecules, Among its related pathways are CDK-mediated phosphorylation and removal of Cdc6 and Interferon gamma signaling. Gene Ontology (GO) annotations related to this gene include signaling receptor binding and MHC class I protein binding. An important para…
6	APCs, B cells, T cells 2	APC,B,T-2	IGFBP4 BST2 COL6A2 HLA-A LY6E CD74	IGFBP4: consistently inhibits several cancer cells in vivo and in vitro BST2: growth and development of B-cells COL6A2: provides instructions for making one component of type VI collagen HLA-A: MHC Class I molecules such as HLA-A are part of a process that presents short polypeptides to the immune system. LY6E: GPI-anchored cell surface protein that regulates T-lymphocytes proliferation, differen…
7	Tumor - Immune Interface 3	Tu.Imm.Itfc-2	ANGPTL4 LGALS1 APOE COL6A2	ANGPTL4: This protein can also act as an apoptosis survival factor for vascular endothelial cells and can prevent metastasis by inhibiting vascular growth and tumor cell invasion. LGALS1: This gene product may act as an autocrine negative growth factor that regulates cell proliferation. APOE: In cancer, APOE enhances anti-tumor immunity by modulating myeloid immune cell populations COL6A2: provid…
8	Invasive Connective	Inva-Conn	GLYATL2 LUM ATP1B1 S100A10 ITGB6	GLYATL2: Among its related pathways are Conjugation of carboxylic acids and Metapathway biotransformation. LUM: Lumican may regulate collagen fibril organization and circumferential growth, corneal transparency, and epithelial cell migration and tissue repair. Gene Ontology (GO) annotations related to this gene include collagen binding and extracellular matrix structural constituent. ATP1B1: (GO)…
9	In situ cancer 2	In situ cancer-2	OAZ1 IGHM TMEM59 SOX4	OAZ1: which plays a role in cell growth and proliferation by regulating intracellular polyamine levels. This gene encodes antizyme 1, the first member of the antizyme family, that has broad tissue distribution, and negatively regulates intracellular polyamine levels by binding to and targeting ODC for degradation, as well as inhibiting polyamine uptake. IGHM: Immunoglobulins (Ig) are the antigen …
10	Tumor - Immune Interface 2	Tu.Imm.Itfc-2	CSNK2B LPCAT1 EIF3E SFT2D2	CSNK2B: This gene encodes the beta subunit of casein kinase II, a ubiquitous protein kinase which regulates metabolic pathways, signal transduction, transcription, translation, and replication. and plays a key role in regulating its kinase activity. LPCAT1: This gene encodes a member of the 1-acyl-sn-glycerol-3-phosphate acyltransferase family of proteins. EIF3E (Eukaryotic Translation Initiation…
